# Supplementary material for: Mini-EmulsionFabricated Magnetic and Fluorescent Hybrid Janus Micro-Motors
Source: Micromachines (Basel). 2018 Feb 15;9(2):83. doi: 10.3390/mi9020083 (PMC6187295; doi:10.3390/mi9020083)
Supplement: Supplementary file 1 [file micromachines-09-00083-s001.zip]

Archive with 5 entries (4 files):
- micromachines-267442-supplementary/
- micromachines-267442-supplementary/Supplemental Video S1.avi
- micromachines-267442-supplementary/Supplemental Video S2.avi
- micromachines-267442-supplementary/Supplemental Video S3.avi
- micromachines-267442-supplementary/supplementary materials.pdf
